# Supplementary material for: Fluorescence Cross-Correlation Spectroscopy Yields True Affinity and Binding Kinetics of Plasmodium Lactate Transport Inhibitors
Source: Pharmaceuticals (Basel). 2021 Aug 2;14(8):757. doi: 10.3390/ph14080757 (PMC8399565; doi:10.3390/ph14080757)
Supplement: Supplementary file 1 [file pharmaceuticals-14-00757-s001.zip]

Archive with 1 entries (1 files):
- pharmaceuticals-1280868-SI.pdf
